# Supplementary material for: Real-Time Kinetics of Internalization of Anti-EGFR DNA Aptamers and Aptamer Constructs into Cells Derived from Glioblastoma Patients as Indicated by Doxorubicin
Source: Int J Mol Sci. 2025 Sep 7;26(17):8712. doi: 10.3390/ijms26178712 (PMC12429564; doi:10.3390/ijms26178712)
Supplement: Supplementary file 1 [file ijms-26-08712-s001.zip]

Archive with 1 entries (1 files):
- ijms-3800530-supplementary.pdf
